# Supplementary material for: Evidence for the Worldwide Distribution of a Bile Salt Hydrolase Gene in Enterococcus faecium Through Horizontal Gene Transfer
Source: Int J Mol Sci. 2025 Jan 13;26(2):612. doi: 10.3390/ijms26020612 (PMC11765501; doi:10.3390/ijms26020612)
Supplement: Supplementary file 1 [file ijms-26-00612-s001.zip]

Archive with 2 entries (2 files):
- Figure S1 Kusada et al.pdf
- Supplementary Table S1 Kusada et al.xlsx
