# Supplementary material for: Evidence for the Worldwide Distribution of a Bile Salt Hydrolase Gene in Enterococcus faecium Through Horizontal Gene Transfer
Source: Int J Mol Sci. 2025 Jan 13;26(2):612. doi: 10.3390/ijms26020612 (PMC11765501; doi:10.3390/ijms26020612)
Supplement: Supplementary file 1 [file ijms-26-00612-s001.zip › Supplementary Table S1 Kusada et al.xlsx]

## Sheet: List of efpBSH genes
ID	Source	Nucleotide Accession	Start	Stop	Strand	Chromosome/Plasmid	Protein	Annotation	Organism	Strain	Assembly	Isolation source	Country
32177847	INSDC	CP040850.1	120135	121112	-	plasmid	QDA39637.1	choloylglycine hydrolase family protein (plasmid)	Enterococcus faecium	F17E0263	GCA_006280355.1	Young chicken	USA
32177847	INSDC	CP040905.1	131185	132162	+	plasmid	QDB91588.1	choloylglycine hydrolase family protein (plasmid)	Enterococcus faecium	N56454	GCA_006351845.1	Retail chicken	USA
32177847	INSDC	CP072882.1	26318	27295	-	plasmid	QXJ55185.1	choloylglycine hydrolase (plasmid)	Enterococcus faecium	F39	GCA_019175445.1	River surface water	Switzerland
32177847	INSDC	AP019395.1	66204	67181	-	plasmid	BBI27893.1	penicillin acylase (plasmid)	Enterococcus faecium	QU 50	GCA_006741355.1	Eutrophic soil	Egypt
32177847	INSDC	AAXGVV010000119.1	1611	2588	+	Chromosome	EGP 5096120.10	choloylglycine hydrolase family protein	Enterococcus faecium	FSIS11917396	GCA_015505045.1	Animal-chicken-young chicken	USA
32177847	INSDC	AAXGWR010000096.1	1613	2590	+	Chromosome	EGP 5153757.10	choloylglycine hydrolase family protein	Enterococcus faecium	FSIS11808825	GCA_015505385.1	Animal-Turkey-Young Turkey	USA
32177847	INSDC	AAXGXT010000115.1	1497	2474	+	Chromosome	EGP 5221092.10	choloylglycine hydrolase family protein	Enterococcus faecium	FSIS11809136	GCA_015505805.1	Animal-chicken-young chicken	USA
32177847	INSDC	AAXGYU010000082.1	1388	2365	+	Chromosome	EGP 5289069.10	linear amide C-N hydrolase	Enterococcus faecium	FSIS11814712	GCA_015506355.1	Animal-Turkey-Young Turkey	USA
32177847	INSDC	AAXHBX010000094.1	4417	5394	-	Chromosome	EGP 5520406.10	linear amide C-N hydrolase	Enterococcus faecium	FSIS11812262	GCA_015507975.1	Animal-Turkey-Young Turkey	USA
32177847	INSDC	AAXHCC010000132.1	1612	2589	+	Chromosome	EGP 5554383.10	linear amide C-N hydrolase	Enterococcus faecium	FSIS11811696	GCA_015508255.1	Animal-Turkey-Young Turkey	USA
32177847	INSDC	AAXHCU010000082.1	1616	2593	+	Chromosome	EGP 5585429.10	linear amide C-N hydrolase	Enterococcus faecium	FSIS11811708	GCA_015508685.1	Animal-Turkey-Young Turkey	USA
32177847	INSDC	AAXHDW010000103.1	1342	2319	+	Chromosome	EGP 5645826.10	linear amide C-N hydrolase	Enterococcus faecium	FSIS11811150	GCA_015509165.1	Animal-Turkey-Young Turkey	USA
32177847	INSDC	AAXHFC010000132.1	1320	2297	+	Chromosome	EGP 5736558.10	linear amide C-N hydrolase	Enterococcus faecium	FSIS11809904	GCA_015509725.1	Animal-Turkey-Young Turkey	USA
32177847	INSDC	ABEJZW010000103.1	1392	2369	+	Chromosome	EIR3896300.1	choloylglycine hydrolase	Enterococcus faecium	FSIS12107864	GCA_021259105.1	Animal-Turkey-Young Turkey (cecal)	USA
32177847	INSDC	ABFVXB010000084.1	585	1562	+	Chromosome	EJC3726617.1	choloylglycine hydrolase	Enterococcus faecium	FSIS12210706	GCA_023047735.1	Animal-Chicken-Young Chicken (cecal)	USA
32177847	INSDC	AHWJ01000064.1	1813	2790	+	Chromosome	ELA54044.1	hypothetical protein	Enterococcus faecium EnGen0010	E0164	GCA_000321505.1	Turkey Feces	Netherlands
32177847	INSDC	KB029433.1	102981	103958	+	Chromosome	ELA54044.1	hypothetical protein	Enterococcus faecium EnGen0010	E0164	GCA_000321505.1	Turkey Feces	Netherlands
32177847	INSDC	AHWK01000044.1	2766	3743	+	Chromosome	ELA57472.1	hypothetical protein	Enterococcus faecium EnGen0022	E0269	GCA_000321525.1	Turkey Feces	Netherlands
32177847	INSDC	KB029418.1	2766	3743	+	Chromosome	ELA57472.1	hypothetical protein	Enterococcus faecium EnGen0022	E0269	GCA_000321525.1	Turkey Feces	Netherlands
32177847	INSDC	AHWZ01000080.1	1718	2695	+	Chromosome	ELA93752.1	hypothetical protein	Enterococcus faecium EnGen0001	E1575	GCA_000321805.1	Chicken	Belgium
32177847	INSDC	KB029624.1	99837	100814	+	Chromosome	ELA93752.1	hypothetical protein	Enterococcus faecium EnGen0001	E1575	GCA_000321805.1	Chicken	Belgium
32177847	INSDC	AHXF01000032.1	827	1804	-	Chromosome	ELB12289.1	hypothetical protein	Enterococcus faecium EnGen0027	E1620	GCA_000321925.1	Human blood	Netherlands
32177847	INSDC	KB029715.1	948986	949963	-	Chromosome	ELB12289.1	hypothetical protein	Enterococcus faecium EnGen0027	E1620	GCA_000321925.1	Human blood	Netherlands
32177847	INSDC	AHXU01000078.1	52497	53474	-	Chromosome	ELB42510.1	hypothetical protein	Enterococcus faecium EnGen0043	E2134	GCA_000322185.1	Chicken	Netherlands
32177847	INSDC	KB029938.1	235525	236502	-	Chromosome	ELB42510.1	hypothetical protein	Enterococcus faecium EnGen0043	E2134	GCA_000322185.1	Chicken	Netherlands
32177847	INSDC	AHYE01000060.1	4136	5113	+	Chromosome	ELB63268.1	hypothetical protein	Enterococcus faecium EnGen0048	E4215	GCA_000322325.1	Chicken	Sweden
32177847	INSDC	KB030017.1	35500	36477	+	Chromosome	ELB63268.1	hypothetical protein	Enterococcus faecium EnGen0048	E4215	GCA_000322325.1	Chicken	Sweden
32177847	INSDC	AITA01000049.1	8685	9662	-	Chromosome	EOF75724.1	hypothetical protein	Enterococcus faecium EnGen0136	9731349-1	GCA_000391985.1	Pig feces	Denmark
32177847	INSDC	KB932679.1	46478	47455	-	Chromosome	EOF75724.1	hypothetical protein	Enterococcus faecium EnGen0136	9731349-1	GCA_000391985.1	Pig feces	Denmark
32177847	INSDC	AITN01000079.1	4477	5454	+	Chromosome	EOG31660.1	hypothetical protein	Enterococcus faecium EnGen0184	F9730129-1	GCA_000395965.1	Chicken	Denmark
32177847	INSDC	KB948247.1	6152	7129	+	Chromosome	EOG31660.1	hypothetical protein	Enterococcus faecium EnGen0184	F9730129-1	GCA_000395965.1	Chicken	Denmark
32177847	INSDC	AIUM01000041.1	1826	2803	+	Chromosome	EOM66455.1	hypothetical protein	Enterococcus faecium EnGen0165	UAA722	GCA_000395585.1	Unknown	France
32177847	INSDC	KB947690.1	11944	12921	+	Chromosome	EOM66455.1	hypothetical protein	Enterococcus faecium EnGen0165	UAA722	GCA_000395585.1	Unknown	France
32177847	INSDC	DACDQU010000150.1	1604	2581	+	Chromosome	HAP9408726.1	choloylglycine hydrolase family protein	Enterococcus faecium	E63706_2015	GCA_015382325.1	Human	Australia
32177847	INSDC	DACGJD010000120.1	16	993	-	Chromosome	HAQ4699596.1	choloylglycine hydrolase family protein	Enterococcus faecium	VREN0699	GCA_015423345.1	Unknown	Unknown
32177847	INSDC	DACJPV010000096.1	1603	2580	+	Chromosome	HAR1330695.1	choloylglycine hydrolase family protein	Enterococcus faecium	VREN0983	GCA_015495615.1	Unknown	Unknown
32177847	INSDC	DACJRF010000103.1	17	994	-	Chromosome	HAR1430965.1	choloylglycine hydrolase family protein	Enterococcus faecium	VREN0443	GCA_015496015.1	Unknown	Unknown
32177847	INSDC	DADQNW010000112.1	1606	2583	+	Chromosome	HBA0412367.1	choloylglycine hydrolase family protein	Enterococcus faecium	V2685	GCA_017707655.1	Rectal swab	Denmark
32177847	INSDC	JACYYX010000028.1	23279	24256	-	Chromosome	MBD9697627.1	choloylglycine hydrolase family protein	Enterococcus faecium	VET-281	GCA_014852755.1	Caecal content of Gallus gallus	Estonia
32177847	INSDC	JACYYU010000050.1	838	1815	-	Chromosome	MBD9707172.1	choloylglycine hydrolase family protein	Enterococcus faecium	VET-287	GCA_014852665.1	Caecal content of Gallus gallus	Estonia
32177847	INSDC	JACYYW010000105.1	1695	2672	+	Chromosome	MBD9712157.1	choloylglycine hydrolase family protein	Enterococcus faecium	VET-283	GCA_014852745.1	Caecal content of Gallus gallus	Estonia
32177847	INSDC	JACYYV010000094.1	1724	2701	+	Chromosome	MBD9714440.1	choloylglycine hydrolase family protein	Enterococcus faecium	VET-285	GCA_014852765.1	Caecal content of Gallus gallus	Estonia
32177847	INSDC	JACYYZ010000093.1	1696	2673	+	Chromosome	MBD9716714.1	choloylglycine hydrolase family protein	Enterococcus faecium	VET-277	GCA_014852805.1	Caecal content of Gallus gallus	Estonia
32177847	INSDC	JACYZA010000092.1	813	1790	-	Chromosome	MBD9738563.1	choloylglycine hydrolase family protein	Enterococcus faecium	VET-276	GCA_014852845.1	Caecal content of Gallus gallus	Estonia
32177847	INSDC	JACYZB010000050.1	864	1841	-	Chromosome	MBD9741264.1	choloylglycine hydrolase family protein	Enterococcus faecium	VET-275	GCA_014852855.1	Caecal content of Gallus gallus	Estonia
32177847	INSDC	JACYZC010000052.1	809	1786	-	Chromosome	MBD9743987.1	choloylglycine hydrolase family protein	Enterococcus faecium	VET-272	GCA_014852865.1	Caecal content of Gallus gallus	Estonia
32177847	INSDC	JACYZF010000105.1	1852	2829	+	Chromosome	MBD9748588.1	choloylglycine hydrolase family protein	Enterococcus faecium	VET-268	GCA_014852945.1	Caecal content of Gallus gallus	Estonia
32177847	INSDC	JACYZE010000095.1	1690	2667	+	Chromosome	MBD9750798.1	choloylglycine hydrolase family protein	Enterococcus faecium	VET-269	GCA_014852875.1	Caecal content of Gallus gallus	Estonia
32177847	INSDC	JACYZG010000122.1	120	1097	-	Chromosome	MBD9753249.1	choloylglycine hydrolase family protein	Enterococcus faecium	VET-267	GCA_014852955.1	Caecal content of Gallus gallus	Estonia
32177847	INSDC	JACYZD010000047.1	809	1786	-	Chromosome	MBD9755873.1	choloylglycine hydrolase family protein	Enterococcus faecium	VET-271	GCA_014852885.1	Caecal content of Gallus gallus	Estonia
32177847	INSDC	JACYZI010000121.1	1690	2667	+	Chromosome	MBD9758556.1	choloylglycine hydrolase family protein	Enterococcus faecium	VET-265	GCA_014852995.1	Caecal content of Gallus gallus	Estonia
32177847	INSDC	JACYZK010000137.1	813	1790	-	Chromosome	MBD9766544.1	choloylglycine hydrolase family protein	Enterococcus faecium	VET-263	GCA_014853025.1	Caecal content of Gallus gallus	Estonia
32177847	INSDC	JACYZM010000101.1	95	1072	-	Chromosome	MBD9782234.1	choloylglycine hydrolase family protein	Enterococcus faecium	VET-261	GCA_014853085.1	Caecal content of Gallus gallus	Estonia
32177847	INSDC	JACZAF010000051.1	809	1786	-	Chromosome	MBD9800998.1	choloylglycine hydrolase family protein	Enterococcus faecium	VET-233	GCA_014854925.1	Caecal content of Gallus gallus	Estonia
32177847	INSDC	JACYZL010000050.1	809	1786	-	Chromosome	MBD9806356.1	choloylglycine hydrolase family protein	Enterococcus faecium	VET-262	GCA_014853065.1	Caecal content of Gallus gallus	Estonia
32177847	INSDC	JACZAE010000048.1	809	1786	-	Chromosome	MBD9820271.1	choloylglycine hydrolase family protein	Enterococcus faecium	VET-234	GCA_014853415.1	Caecal content of Gallus gallus	Estonia
32177847	INSDC	JAAMRW010000038.1	7104	8081	+	Chromosome	MBE9862422.1	choloylglycine hydrolase family protein	Enterococcus faecium	10L1-121	GCA_015230195.1	Chicken litter	South Africa
32177847	INSDC	JAAMSA010000054.1	2060	3037	+	Chromosome	MBE9885963.1	choloylglycine hydrolase family protein	Enterococcus faecium	8D1-48	GCA_015230275.1	Soil	South Africa
32177847	INSDC	JAAMSB010000057.1	1928	2905	+	Chromosome	MBE9891191.1	choloylglycine hydrolase family protein	Enterococcus faecium	7L3-69	GCA_015230235.1	Chicken litter	South Africa
32177847	INSDC	JAAMSC010000084.1	1610	2587	+	Chromosome	MBE9906078.1	choloylglycine hydrolase family protein	Enterococcus faecium	7A2-40	GCA_015230335.1	Soil	South Africa
32177847	INSDC	SIYR01000073.1	209	1186	-	Chromosome	MBO6335845.1	choloylglycine hydrolase family protein	Enterococcus faecium	3CIC1	GCA_017641685.1	ICU - bp apparatus	South Africa
32177847	INSDC	JACXAT010000099.1	95	1072	-	Chromosome	MBW4154474.1	choloylglycine hydrolase family protein	Enterococcus faecium	PF30	GCA_019352685.1	Raw-frozen dog food	Portugal
32177847	INSDC	JACXAR010000107.1	1693	2670	+	Chromosome	MBW4156880.1	choloylglycine hydrolase family protein	Enterococcus faecium	PF25	GCA_019352675.1	Raw-frozen dog food	Portugal
32177847	INSDC	JAASJO010000077.1	3961	4938	+	Chromosome	MBX8959500.1	choloylglycine hydrolase family protein	Enterococcus faecium	K57	GCA_019731315.1	Human feces	China
32177847	INSDC	JAHHFA010000137.1	1613	2590	+	Chromosome	MCB8521738.1	choloylglycine hydrolase	Enterococcus faecium	MEZEF138	GCA_020592725.1	Broiler chicken	South Africa
32177847	INSDC	JADMEU010000103.1	856	1833	-	Chromosome	MCD5095915.1	choloylglycine hydrolase family protein	Enterococcus faecium	U1909947	GCA_021122645.1	Unknown	Belgium
32177847	INSDC	JADMEY010000133.1	856	1833	-	Chromosome	MCD5100559.1	choloylglycine hydrolase family protein	Enterococcus faecium	U1909769	GCA_021122705.1	Unknown	Belgium
32177847	INSDC	JADMFB010000039.1	145	1122	-	Chromosome	MCD5113302.1	choloylglycine hydrolase family protein	Enterococcus faecium	U1909746	GCA_021122765.1	Unknown	Belgium
32177847	INSDC	JADMCH010000111.1	856	1833	-	Chromosome	MCD5115506.1	choloylglycine hydrolase family protein	Enterococcus faecium	U1912967	GCA_021121205.1	Unknown	Belgium
32177847	INSDC	JADMFN010000053.1	1734	2711	+	Chromosome	MCD5170141.1	choloylglycine hydrolase family protein	Enterococcus faecium	U1908989	GCA_021123005.1	Unknown	Belgium
32177847	INSDC	JADMDM010000020.1	3565	4542	+	Chromosome	MCD5205835.1	choloylglycine hydrolase family protein	Enterococcus faecium	U1911537	GCA_021121745.1	Unknown	Belgium
32177847	INSDC	JADMDP010000021.1	864	1841	-	Chromosome	MCD5215989.1	choloylglycine hydrolase family protein	Enterococcus faecium	U1911075	GCA_021121925.1	Unknown	Belgium
32177847	INSDC	JADMCT010000126.1	858	1835	-	Chromosome	MCD5218201.1	choloylglycine hydrolase family protein	Enterococcus faecium	U1912069	GCA_021121615.1	Unknown	Belgium
32177847	INSDC	JADMCU010000091.1	1740	2717	+	Chromosome	MCD5220527.1	choloylglycine hydrolase family protein	Enterococcus faecium	U1912067	GCA_021121485.1	Unknown	Belgium
32177847	INSDC	JADMDQ010000019.1	3565	4542	+	Chromosome	MCD5226082.1	choloylglycine hydrolase family protein	Enterococcus faecium	U1911073	GCA_021121945.1	Unknown	Belgium
32177847	INSDC	JAJTON010000032.1	144	1121	-	Chromosome	MCE3182833.1	choloylglycine hydrolase	Enterococcus faecium	15-024	GCA_021311355.1	Rectal swab	Saint-Pierre
32177847	INSDC	JAIYVW010000099.1	807	1784	-	Chromosome	MCH3348025.1	choloylglycine hydrolase	Enterococcus faecium	HMC_B3590083	GCA_022463975.1	Human blood	Israel
32177847	INSDC	JALBGN010000052.1	1617	2594	+	Chromosome	MCI1181228.1	choloylglycine hydrolase	Enterococcus faecium	BR-MHR218	GCA_022631355.1	Raw milk	Bangladesh
32177847	INSDC	JAMXGQ010000098.1	1613	2590	+	Chromosome	MCO5505831.1	choloylglycine hydrolase	Enterococcus faecium	EF025	GCA_023956545.1	Pig rectal swabs	Ghana
32177847	INSDC	JAMXHJ010000016.1	51237	52214	-	Chromosome	MCO5531260.1	choloylglycine hydrolase	Enterococcus faecium	EF006	GCA_023956935.1	Goat rectal swabs	Ghana
32177847	INSDC	JABCAF010000057.1	18	995	-	Chromosome	NMP53887.1	choloylglycine hydrolase family protein	Enterococcus faecium	SCPM-O-B-8399 (E3601)	GCA_012935525.1	Broiler	Russia
32177847	INSDC	JABNBV010000080.1	859	1836	-	Chromosome	NTK74918.1	choloylglycine hydrolase family protein	Enterococcus faecium	Ent-0013	GCA_013320195.1	Surface water	Canada
32177847	INSDC	JABNJK010000042.1	1423	2400	+	Chromosome	NTQ20021.1	choloylglycine hydrolase family protein	Enterococcus faecium	CB_0070J	GCA_013326195.1	Catch basin	Canada
32177847	INSDC	JABNLB010000018.1	1744	2721	+	Chromosome	NTR33096.1	choloylglycine hydrolase family protein	Enterococcus faecium	FC_0710J	GCA_013327055.1	Cow feces	Canada
32177847	INSDC	NGKS01000032.1	1409	2386	+	Chromosome	OTN69600.1	hypothetical protein	Enterococcus faecium	9B2_DIV04862	GCA_002141435.1	Spheniscus magellanicus feces	Brazil
32177847	INSDC	NKCM01000004.1	25981	26958	+	Chromosome	OWZ85242.1	hypothetical protein	Enterococcus faecium	10D4_DIV0388	GCA_002216245.1	Bird feces	Germany
32177847	INSDC	NSDB01000197.1	314	1291	-	Chromosome	PCD98587.1	linear amide C-N hydrolase	Enterococcus faecium	7527	GCA_002360135.1	Chicken carcass rinse	USA
32177847	INSDC	PTTU01000251.1	34	1011	-	Chromosome	PQB60056.1	linear amide C-N hydrolase	Enterococcus faecium	CVM N60324F	GCA_002944135.1	Market Swine	USA
32177847	INSDC	PTUB01000189.1	518	1495	-	Chromosome	PQB68137.1	linear amide C-N hydrolase	Enterococcus faecium	CVM N60200F	GCA_002944235.1	Young Turkeys	USA
32177847	INSDC	PTTV01000219.1	1583	2560	+	Chromosome	PQB93793.1	linear amide C-N hydrolase	Enterococcus faecium	CVM N60299F	GCA_002944195.1	Young Chickens	USA
32177847	INSDC	PTUQ01000116.1	1557	2534	+	Chromosome	PQC43440.1	linear amide C-N hydrolase	Enterococcus faecium	CVM N59754F	GCA_002944835.1	Young Chickens	USA
32177847	INSDC	PTVL01000177.1	1558	2535	+	Chromosome	PQC68935.1	linear amide C-N hydrolase	Enterococcus faecium	CVM N60463F	GCA_002945185.1	Young Turkeys	USA
32177847	INSDC	PUBL01000152.1	36	1013	-	Chromosome	PQE47370.1	linear amide C-N hydrolase	Enterococcus faecium	CVM N52643	GCA_002946915.1	Ground turkey	USA
32177847	INSDC	PUBF01000254.1	1589	2566	+	Chromosome	PQE68097.1	linear amide C-N hydrolase	Enterococcus faecium	CVM N52702	GCA_002946805.1	Chicken breast	USA
32177847	INSDC	PUBT01000195.1	37	1014	-	Chromosome	PQE84878.1	linear amide C-N hydrolase	Enterococcus faecium	CVM N52459	GCA_002947115.1	Ground turkey	USA
32177847	INSDC	PUAY01000139.1	35	1012	-	Chromosome	PQE90330.1	linear amide C-N hydrolase	Enterococcus faecium	CVM N55655	GCA_002947255.1	Chicken breast	USA
32177847	INSDC	PUAW01000226.1	36	1013	-	Chromosome	PQF09410.1	linear amide C-N hydrolase	Enterococcus faecium	CVM N55337	GCA_002947485.1	Chicken breast	USA
32177847	INSDC	PUBC01000210.1	1557	2534	+	Chromosome	PQF29622.1	linear amide C-N hydrolase	Enterococcus faecium	CVM N55728	GCA_002947475.1	Chicken Wings	USA
32177847	INSDC	PUAE01000201.1	1584	2561	+	Chromosome	PQF58326.1	linear amide C-N hydrolase	Enterococcus faecium	CVM N54671	GCA_002947765.1	Chicken Wings	USA
32177847	INSDC	PTZU01000093.1	1580	2557	+	Chromosome	PQF69029.1	linear amide C-N hydrolase	Enterococcus faecium	CVM N54551	GCA_002948045.1	Ground turkey	USA
32177847	INSDC	PTZT01000123.1	37	1014	-	Chromosome	PQF72459.1	linear amide C-N hydrolase	Enterococcus faecium	CVM N54550	GCA_002948015.1	Ground turkey	USA
32177847	INSDC	PTZY01000202.1	1558	2535	+	Chromosome	PQF73496.1	linear amide C-N hydrolase	Enterococcus faecium	CVM N54567	GCA_002947885.1	Chicken breast	USA
32177847	INSDC	PTZO01000178.1	1474	2451	+	Chromosome	PQF76748.1	linear amide C-N hydrolase	Enterococcus faecium	CVM N54190	GCA_002948155.1	Ground turkey	USA
32177847	INSDC	PTZL01000160.1	1558	2535	+	Chromosome	PQF80384.1	linear amide C-N hydrolase	Enterococcus faecium	CVM N54152	GCA_002948175.1	Chicken breast	USA
32177847	INSDC	PTZM01000179.1	518	1495	-	Chromosome	PQF95907.1	linear amide C-N hydrolase	Enterococcus faecium	CVM N54155	GCA_002948115.1	Ground turkey	USA
32177847	INSDC	PTYX01000159.1	516	1493	-	Chromosome	PQG14368.1	linear amide C-N hydrolase	Enterococcus faecium	CVM N53655	GCA_002948355.1	Chicken breast	USA
32177847	INSDC	PTYW01000201.1	443	1420	-	Chromosome	PQG26574.1	linear amide C-N hydrolase	Enterococcus faecium	CVM N53595	GCA_002948375.1	Ground turkey	USA
32177847	INSDC	PTYI01000143.1	1946	2923	+	Chromosome	PQG30128.1	linear amide C-N hydrolase	Enterococcus faecium	CVM N52829	GCA_002948605.1	Ground turkey	USA
32177847	INSDC	PTYH01000183.1	1077	2054	+	Chromosome	PQG41762.1	linear amide C-N hydrolase	Enterococcus faecium	CVM N52824	GCA_002948595.1	Ground turkey	USA
32177847	INSDC	PTYF01000063.1	1557	2534	+	Chromosome	PQG46383.1	linear amide C-N hydrolase	Enterococcus faecium	CVM N52777	GCA_002948675.1	Chicken breast	USA
32177847	INSDC	PTZQ01000166.1	518	1495	-	Chromosome	PQG58909.1	linear amide C-N hydrolase	Enterococcus faecium	CVM N54538	GCA_002948875.1	Chicken Legs	USA
32177847	INSDC	PTZF01000155.1	76	1053	-	Chromosome	PQG80784.1	linear amide C-N hydrolase	Enterococcus faecium	CVM N54070	GCA_002949035.1	Chicken breast	USA
32177847	INSDC	PTYZ01000224.1	1550	2527	+	Chromosome	PQG85273.1	linear amide C-N hydrolase	Enterococcus faecium	CVM N53702	GCA_002949075.1	Ground turkey	USA
32177847	INSDC	PTZH01000114.1	1557	2534	+	Chromosome	PQG94680.1	linear amide C-N hydrolase	Enterococcus faecium	CVM N54107	GCA_002948955.1	Chicken breast	USA
32177847	INSDC	PTYN01000167.1	3973	4950	+	Chromosome	PQG95622.1	linear amide C-N hydrolase	Enterococcus faecium	CVM N53439	GCA_002949215.1	Ground turkey	USA
32177847	INSDC	PTZD01000003.1	1583	2560	+	Chromosome	PQH01776.1	linear amide C-N hydrolase	Enterococcus faecium	CVM N53805	GCA_002949055.1	Ground turkey	USA
32177847	INSDC	KZ846097.1	89700	90677	-	Chromosome	RBS26862.1	hypothetical protein	Enterococcus faecium	131EA1	GCA_003319985.1	Breast meat	USA
32177847	INSDC	LEQJ01000019.1	32235	33212	-	Chromosome	RBS26862.1	hypothetical protein	Enterococcus faecium	131EA1	GCA_003319985.1	Breast meat	USA
32177847	INSDC	KZ846147.1	68590	69567	-	Chromosome	RBS30540.1	hypothetical protein	Enterococcus faecium	158EA1	GCA_003320065.1	Breast meat	USA
32177847	INSDC	LEQL01000026.1	1709	2686	-	Chromosome	RBS30540.1	hypothetical protein	Enterococcus faecium	158EA1	GCA_003320065.1	Breast meat	USA
32177847	INSDC	KZ846135.1	30375	31352	-	Chromosome	RBS36597.1	hypothetical protein	Enterococcus faecium	160AEA1	GCA_003320075.1	Breast meat	USA
32177847	INSDC	LEQM01000023.1	12180	13157	-	Chromosome	RBS36597.1	hypothetical protein	Enterococcus faecium	160AEA1	GCA_003320075.1	Breast meat	USA
32177847	INSDC	KZ846195.1	76098	77075	+	Chromosome	RBS44365.1	hypothetical protein	Enterococcus faecium	177EA1	GCA_003320155.1	Breast meat	USA
32177847	INSDC	LEQQ01000022.1	2639	3616	+	Chromosome	RBS44365.1	hypothetical protein	Enterococcus faecium	177EA1	GCA_003320155.1	Breast meat	USA
32177847	INSDC	KZ846246.1	55788	56765	+	Chromosome	RBS52836.1	hypothetical protein	Enterococcus faecium	205EA1	GCA_003320245.1	Breast meat	USA
32177847	INSDC	LEQS01000017.1	18703	19680	+	Chromosome	RBS52836.1	hypothetical protein	Enterococcus faecium	205EA1	GCA_003320245.1	Breast meat	USA
32177847	INSDC	KZ846235.1	32847	33824	-	Chromosome	RBS53084.1	hypothetical protein	Enterococcus faecium	235EA1	GCA_003320255.1	Breast meat	USA
32177847	INSDC	LEQT01000019.1	32847	33824	-	Chromosome	RBS53084.1	hypothetical protein	Enterococcus faecium	235EA1	GCA_003320255.1	Breast meat	USA
32177847	INSDC	KZ846251.1	51522	52499	-	Chromosome	RBS61238.1	hypothetical protein	Enterococcus faecium	248EA1	GCA_003320275.1	Breast meat	USA
32177847	INSDC	LEQV01000031.1	35899	36876	-	Chromosome	RBS61238.1	hypothetical protein	Enterococcus faecium	248EA1	GCA_003320275.1	Breast meat	USA
32177847	INSDC	KZ846221.1	465089	466066	-	Chromosome	RBS62209.1	hypothetical protein	Enterococcus faecium	261EA1	GCA_003320235.1	Breast meat	USA
32177847	INSDC	LEQW01000006.1	70809	71786	-	Chromosome	RBS62209.1	hypothetical protein	Enterococcus faecium	261EA1	GCA_003320235.1	Breast meat	USA
32177847	INSDC	KZ846286.1	87710	88687	-	Chromosome	RBS62283.1	hypothetical protein	Enterococcus faecium	264EA1	GCA_003320355.1	Breast meat	USA
32177847	INSDC	LEQX01000013.1	61532	62509	-	Chromosome	RBS62283.1	hypothetical protein	Enterococcus faecium	264EA1	GCA_003320355.1	Breast meat	USA
32177847	INSDC	KZ846277.1	41531	42508	-	Chromosome	RBS70345.1	hypothetical protein	Enterococcus faecium	276EA1	GCA_003320325.1	Breast meat	USA
32177847	INSDC	LERA01000029.1	41531	42508	-	Chromosome	RBS70345.1	hypothetical protein	Enterococcus faecium	276EA1	GCA_003320325.1	Breast meat	USA
32177847	INSDC	KZ846296.1	35552	36529	-	Chromosome	RBS71089.1	hypothetical protein	Enterococcus faecium	26EA1	GCA_003320365.1	Breast meat	USA
32177847	INSDC	LEQZ01000017.1	24620	25597	-	Chromosome	RBS71089.1	hypothetical protein	Enterococcus faecium	26EA1	GCA_003320365.1	Breast meat	USA
32177847	INSDC	KZ846452.1	34610	35587	+	Chromosome	RBT03899.1	hypothetical protein	Enterococcus faecium	60BEA1	GCA_003320635.1	Breast meat	USA
32177847	INSDC	LERN01000012.1	31518	32495	+	Chromosome	RBT03899.1	hypothetical protein	Enterococcus faecium	60BEA1	GCA_003320635.1	Breast meat	USA
32177847	INSDC	KZ846466.1	92013	92990	+	Chromosome	RBT08853.1	hypothetical protein	Enterococcus faecium	62EA1	GCA_003320655.1	Breast meat	USA
32177847	INSDC	LERO01000018.1	1935	2912	+	Chromosome	RBT08853.1	hypothetical protein	Enterococcus faecium	62EA1	GCA_003320655.1	Breast meat	USA
32177847	INSDC	KZ846508.1	55812	56789	+	Chromosome	RBT20376.1	hypothetical protein	Enterococcus faecium	78EA1	GCA_003320735.1	Breast meat	USA
32177847	INSDC	LERS01000015.1	32722	33699	+	Chromosome	RBT20376.1	hypothetical protein	Enterococcus faecium	78EA1	GCA_003320735.1	Breast meat	USA
32177847	INSDC	KZ846551.1	17835	18812	-	Chromosome	RBT28235.1	hypothetical protein	Enterococcus faecium	87EA1	GCA_003320805.1	Breast meat	USA
32177847	INSDC	LERW01000013.1	17835	18812	-	Chromosome	RBT28235.1	hypothetical protein	Enterococcus faecium	87EA1	GCA_003320805.1	Breast meat	USA
32177847	INSDC	RKMM01000104.1	1742	2719	+	Chromosome	ROW74869.1	choloylglycine hydrolase family protein	Enterococcus faecium	LIT18-A37	GCA_003795625.1	Litter of Gallus gallus	Canada
32177847	INSDC	RKML01000102.1	1742	2719	+	Chromosome	ROW84954.1	choloylglycine hydrolase family protein	Enterococcus faecium	LIT18-A37'	GCA_003796515.1	Litter of Gallus gallus	Canada
32177847	INSDC	RKMS01000101.1	145	1122	-	Chromosome	ROW92449.1	choloylglycine hydrolase family protein	Enterococcus faecium	LIT12 A36'	GCA_003795685.1	Litter of Gallus gallus	Canada
32177847	INSDC	RKMX01000085.1	859	1836	-	Chromosome	ROX26600.1	choloylglycine hydrolase family protein	Enterococcus faecium	LIT7 A36'	GCA_003795735.1	Litter of Gallus gallus	Canada
32177847	INSDC	RKNA01000096.1	1740	2717	+	Chromosome	ROX33802.1	choloylglycine hydrolase family protein	Enterococcus faecium	LIT2 A36	GCA_003795785.1	Litter of Gallus gallus	Canada
32177847	INSDC	RKNB01000102.1	1742	2719	+	Chromosome	ROX35804.1	choloylglycine hydrolase family protein	Enterococcus faecium	LIT1-A37'	GCA_003796645.1	Litter of Gallus gallus	Canada
32177847	INSDC	RKNE01000101.1	145	1122	-	Chromosome	ROX45189.1	choloylglycine hydrolase family protein	Enterococcus faecium	P12 CL A35	GCA_003796685.1	Cloaca of Gallus gallus	Canada
32177847	INSDC	RKNP01000096.1	146	1123	-	Chromosome	ROX73450.1	choloylglycine hydrolase family protein	Enterococcus faecium	P18 CL A28	GCA_003795965.1	Cloaca of Gallus gallus	Canada
32177847	INSDC	RKNT01000104.1	145	1122	-	Chromosome	ROX76474.1	choloylglycine hydrolase family protein	Enterococcus faecium	P12 CL A28	GCA_003796065.1	Cloaca of Gallus gallus	Canada
32177847	INSDC	RKNV01000102.1	1742	2719	+	Chromosome	ROX82761.1	choloylglycine hydrolase family protein	Enterococcus faecium	P9 CL A28	GCA_003796005.1	Cloaca of Gallus gallus	Canada
32177847	INSDC	RKNW01000085.1	859	1836	-	Chromosome	ROX84424.1	choloylglycine hydrolase family protein	Enterococcus faecium	P7 CL A28	GCA_003796015.1	Cloaca of Gallus gallus	Canada
32177847	INSDC	RKNS01000101.1	1741	2718	+	Chromosome	ROX86264.1	choloylglycine hydrolase family protein	Enterococcus faecium	P13 CL A28	GCA_003796815.1	Cloaca of Gallus gallus	Canada
32177847	INSDC	RKNY01000103.1	1740	2717	+	Chromosome	ROX96264.1	choloylglycine hydrolase family protein	Enterococcus faecium	P6 CL A28	GCA_003796105.1	Cloaca of Gallus gallus	Canada
32177847	INSDC	RKOL01000092.1	859	1836	-	Chromosome	ROY22820.1	choloylglycine hydrolase family protein	Enterococcus faecium	P11 CL A21	GCA_003796285.1	Cloaca of Gallus gallus	Canada
32177847	INSDC	RKOK01000083.1	1740	2717	+	Chromosome	ROY26289.1	choloylglycine hydrolase family protein	Enterococcus faecium	P12 C A21	GCA_003796265.1	Cloaca of Gallus gallus	Canada
32177847	INSDC	RKOJ01000105.1	145	1122	-	Chromosome	ROY27435.1	choloylglycine hydrolase family protein	Enterococcus faecium	P12 CL A21	GCA_003796225.1	Cloaca of Gallus gallus	Canada
32177847	INSDC	RKOQ01000092.1	859	1836	-	Chromosome	ROY37385.1	choloylglycine hydrolase family protein	Enterococcus faecium	P7 CL A21	GCA_003796335.1	Cloaca of Gallus gallus	Canada
32177847	INSDC	RKOP01000083.1	1740	2717	+	Chromosome	ROY38117.1	choloylglycine hydrolase family protein	Enterococcus faecium	P8 C A21	GCA_003796305.1	Cloaca of Gallus gallus	Canada
32177847	INSDC	RKOS01000075.1	1741	2718	+	Chromosome	ROY46869.1	choloylglycine hydrolase family protein	Enterococcus faecium	P6 CL A21	GCA_003796425.1	Cloaca of Gallus gallus	Canada
32177847	INSDC	RKOX01000093.1	1740	2717	+	Chromosome	ROY54989.1	choloylglycine hydrolase family protein	Enterococcus faecium	P1 CL A21	GCA_003797405.1	Cloaca of Gallus gallus	Canada
32177847	INSDC	RKOW01000101.1	1741	2718	+	Chromosome	ROY60447.1	choloylglycine hydrolase family protein	Enterococcus faecium	P3 CL A21	GCA_003796405.1	Cloaca of Gallus gallus	Canada
32177847	INSDC	RKOY01000071.1	1740	2717	+	Chromosome	ROY60892.1	choloylglycine hydrolase family protein	Enterococcus faecium	P17 C A14	GCA_003797435.1	Cloaca of Gallus gallus	Canada
32177847	INSDC	RKOZ01000052.1	12561	13538	-	Chromosome	ROY70814.1	choloylglycine hydrolase family protein	Enterococcus faecium	P16 CL A14	GCA_003797425.1	Cloaca of Gallus gallus	Canada
32177847	INSDC	RKPK01000094.1	1741	2718	+	Chromosome	ROY94352.1	choloylglycine hydrolase family protein	Enterococcus faecium	P2 CL A14	GCA_003796925.1	Cloaca of Gallus gallus	Canada
32177847	INSDC	RKPL01000094.1	1741	2718	+	Chromosome	ROY95506.1	choloylglycine hydrolase family protein	Enterococcus faecium	P2 C A14	GCA_003797025.1	Cloaca of Gallus gallus	Canada
32177847	INSDC	RKPM01000093.1	1740	2717	+	Chromosome	ROZ00052.1	choloylglycine hydrolase family protein	Enterococcus faecium	P18 CL A7	GCA_003797525.1	Cloaca of Gallus gallus	Canada
32177847	INSDC	RKPP01000053.1	12561	13538	-	Chromosome	ROZ04652.1	choloylglycine hydrolase family protein	Enterococcus faecium	P16 CL A7	GCA_003797665.1	Cloaca of Gallus gallus	Canada
32177847	INSDC	RKPS01000077.1	1741	2718	+	Chromosome	ROZ17073.1	choloylglycine hydrolase family protein	Enterococcus faecium	P13 C A7	GCA_003797005.1	Cloaca of Gallus gallus	Canada
32177847	INSDC	RKPU01000053.1	12561	13538	-	Chromosome	ROZ17186.1	choloylglycine hydrolase family protein	Enterococcus faecium	P111 CL A7	GCA_003797585.1	Cloaca of Gallus gallus	Canada
32177847	INSDC	RKQA01000096.1	1741	2718	+	Chromosome	ROZ25642.1	choloylglycine hydrolase family protein	Enterococcus faecium	P3 C A7	GCA_003797055.1	Cloaca of Gallus gallus	Canada
32177847	INSDC	RPCW01000112.1	112	1089	-	Chromosome	RXE86116.1	choloylglycine hydrolase family protein	Enterococcus faecium	EM2369	GCA_004103165.1	Human blood	China
32177847	INSDC	PJUX01000083.1	809	1786	-	Chromosome	RXU68597.1	linear amide C-N hydrolase	Enterococcus faecium	EN886	GCA_004125755.1	Chicken carcass rinse samples	New Zealand
32177847	INSDC	PJVG01000100.1	1690	2667	+	Chromosome	RXU71790.1	linear amide C-N hydrolase	Enterococcus faecium	EN707	GCA_004125515.1	Chicken carcass rinse samples	New Zealand
32177847	INSDC	PJUY01000030.1	25615	26592	+	Chromosome	RXU75962.1	linear amide C-N hydrolase	Enterococcus faecium	EN883	GCA_004125495.1	Chicken carcass rinse samples	New Zealand
32177847	INSDC	PJVH01000090.1	809	1786	-	Chromosome	RXU82801.1	linear amide C-N hydrolase	Enterococcus faecium	EN697	GCA_004125555.1	Chicken carcass rinse samples	New Zealand
32177847	INSDC	PJVA01000108.1	809	1786	-	Chromosome	RXW34000.1	linear amide C-N hydrolase	Enterococcus faecium	EN855a	GCA_004126915.1	Chicken carcass rinse samples	New Zealand
32177847	INSDC	PJVC01000097.1	835	1812	-	Chromosome	RXW41087.1	linear amide C-N hydrolase	Enterococcus faecium	EN809	GCA_004126955.1	Chicken carcass rinse samples	New Zealand
32177847	INSDC	PJVB01000103.1	834	1811	-	Chromosome	RXW41256.1	linear amide C-N hydrolase	Enterococcus faecium	EN837	GCA_004126905.1	Chicken carcass rinse samples	New Zealand
32177847	INSDC	PJVD01000108.1	1690	2667	+	Chromosome	RXW46024.1	linear amide C-N hydrolase	Enterococcus faecium	EN808	GCA_004126565.1	Chicken carcass rinse samples	New Zealand
32177847	INSDC	PJVF01000101.1	864	1841	-	Chromosome	RXW46122.1	linear amide C-N hydrolase	Enterococcus faecium	EN727	GCA_004126975.1	Chicken carcass rinse samples	New Zealand
32177847	INSDC	PJVI01000122.1	1702	2679	+	Chromosome	RXW53164.1	linear amide C-N hydrolase	Enterococcus faecium	EN68	GCA_004126595.1	Chicken carcass rinse samples	New Zealand
32177847	INSDC	PJVK01000094.1	864	1841	-	Chromosome	RXW53906.1	linear amide C-N hydrolase	Enterococcus faecium	EN639	GCA_004126655.1	Chicken carcass rinse samples	New Zealand
32177847	INSDC	PJVM01000103.1	808	1785	-	Chromosome	RXW60195.1	linear amide C-N hydrolase	Enterococcus faecium	EN595	GCA_004126675.1	Chicken carcass rinse samples	New Zealand
32177847	INSDC	PJVL01000082.1	809	1786	-	Chromosome	RXW60880.1	linear amide C-N hydrolase	Enterococcus faecium	EN633	GCA_004126665.1	Chicken carcass rinse samples	New Zealand
32177847	INSDC	PJVO01000130.1	1691	2668	+	Chromosome	RXW67509.1	linear amide C-N hydrolase	Enterococcus faecium	EN522	GCA_004126705.1	Chicken carcass rinse samples	New Zealand
32177847	INSDC	PJVQ01000121.1	1690	2667	+	Chromosome	RXW68995.1	linear amide C-N hydrolase	Enterococcus faecium	EN510	GCA_004127025.1	Chicken carcass rinse samples	New Zealand
32177847	INSDC	PJVR01000105.1	839	1816	-	Chromosome	RXW73763.1	linear amide C-N hydrolase	Enterococcus faecium	EN49	GCA_004126755.1	Chicken carcass rinse samples	New Zealand
32177847	INSDC	PJVT01000109.1	818	1795	-	Chromosome	RXW79490.1	linear amide C-N hydrolase	Enterococcus faecium	EN442	GCA_004126765.1	Chicken carcass rinse samples	New Zealand
32177847	INSDC	PJVU01000051.1	15581	16558	-	Chromosome	RXW81137.1	linear amide C-N hydrolase	Enterococcus faecium	EN438	GCA_004126775.1	Chicken carcass rinse samples	New Zealand
32177847	INSDC	PJVW01000112.1	1334	2311	-	Chromosome	RXW81541.1	linear amide C-N hydrolase	Enterococcus faecium	EN370	GCA_004127055.1	Chicken carcass rinse samples	New Zealand
32177847	INSDC	PJVV01000110.1	809	1786	-	Chromosome	RXW86757.1	linear amide C-N hydrolase	Enterococcus faecium	EN383	GCA_004126795.1	Chicken carcass rinse samples	New Zealand
32177847	INSDC	PJVX01000114.1	1690	2667	+	Chromosome	RXW87009.1	linear amide C-N hydrolase	Enterococcus faecium	EN352	GCA_004127075.1	Chicken carcass rinse samples	New Zealand
32177847	INSDC	PJVY01000099.1	828	1805	-	Chromosome	RXW89262.1	linear amide C-N hydrolase	Enterococcus faecium	EN268a	GCA_004126825.1	Chicken carcass rinse samples	New Zealand
32177847	INSDC	PJWB01000113.1	809	1786	-	Chromosome	RXW94846.1	linear amide C-N hydrolase	Enterococcus faecium	EN236	GCA_004127105.1	Chicken carcass rinse samples	New Zealand
32177847	INSDC	PJWA01000109.1	1690	2667	+	Chromosome	RXW95871.1	linear amide C-N hydrolase	Enterococcus faecium	EN257	GCA_004126855.1	Chicken carcass rinse samples	New Zealand
32177847	INSDC	PJWC01000129.1	1690	2667	+	Chromosome	RXX01685.1	linear amide C-N hydrolase	Enterococcus faecium	EN196	GCA_004127115.1	Chicken carcass rinse samples	New Zealand
32177847	INSDC	PJWE01000101.1	809	1786	-	Chromosome	RXX02477.1	linear amide C-N hydrolase	Enterococcus faecium	EN170	GCA_004127175.1	Chicken carcass rinse samples	New Zealand
32177847	INSDC	SEMV01000084.1	1684	2661	+	Chromosome	RYJ82421.1	choloylglycine hydrolase family protein	Enterococcus faecium	EF_541	GCA_004152365.1	Human infection	Pakistan
32177847	INSDC	QPTW01000120.1	201	1178	-	Chromosome	TKN10802.1	linear amide C-N hydrolase	Enterococcus faecium	VV6	GCA_005236025.1	Poultry feces	New Zealand
32177847	INSDC	QPUA01000123.1	201	1178	-	Chromosome	TKN21313.1	linear amide C-N hydrolase	Enterococcus faecium	VV11	GCA_005234705.1	Poultry feces	New Zealand
32177847	INSDC	QPUD01000103.1	1692	2669	+	Chromosome	TKN22139.1	linear amide C-N hydrolase	Enterococcus faecium	TV98	GCA_005236115.1	Poultry feces	New Zealand
32177847	INSDC	QPUE01000112.1	1690	2667	+	Chromosome	TKN30190.1	linear amide C-N hydrolase	Enterococcus faecium	TV97	GCA_005236125.1	Poultry feces	New Zealand
32177847	INSDC	QPUK01000109.1	864	1841	-	Chromosome	TKN35136.1	linear amide C-N hydrolase	Enterococcus faecium	TV78	GCA_005236195.1	Poultry feces	New Zealand
32177847	INSDC	QPUH01000097.1	867	1844	-	Chromosome	TKN37855.1	linear amide C-N hydrolase	Enterococcus faecium	TV82	GCA_005236145.1	Poultry feces	New Zealand
32177847	INSDC	QPUF01000118.1	831	1808	-	Chromosome	TKN44415.1	linear amide C-N hydrolase	Enterococcus faecium	TV92	GCA_005236135.1	Poultry feces	New Zealand
32177847	INSDC	QPUO01000124.1	831	1808	-	Chromosome	TKN51864.1	linear amide C-N hydrolase	Enterococcus faecium	TV73	GCA_005236245.1	Poultry feces	New Zealand
32177847	INSDC	QPUN01000110.1	864	1841	-	Chromosome	TKN52209.1	linear amide C-N hydrolase	Enterococcus faecium	TV75	GCA_005234785.1	Poultry feces	New Zealand
32177847	INSDC	QPUM01000108.1	864	1841	-	Chromosome	TKN53009.1	linear amide C-N hydrolase	Enterococcus faecium	TV76	GCA_005236235.1	Poultry feces	New Zealand
32177847	INSDC	QPUP01000125.1	809	1786	-	Chromosome	TKN60288.1	linear amide C-N hydrolase	Enterococcus faecium	TV71	GCA_005237165.1	Poultry feces	New Zealand
32177847	INSDC	QPUS01000124.1	201	1178	-	Chromosome	TKN67809.1	linear amide C-N hydrolase	Enterococcus faecium	TV58	GCA_005237195.1	Poultry feces	New Zealand
32177847	INSDC	QPUU01000097.1	1690	2667	+	Chromosome	TKN67846.1	linear amide C-N hydrolase	Enterococcus faecium	TV56	GCA_005237215.1	Poultry feces	New Zealand
32177847	INSDC	QPUT01000114.1	903	1880	-	Chromosome	TKN74849.1	linear amide C-N hydrolase	Enterococcus faecium	TV57	GCA_005237205.1	Poultry feces	New Zealand
32177847	INSDC	QPUV01000116.1	809	1786	-	Chromosome	TKN75201.1	linear amide C-N hydrolase	Enterococcus faecium	TV55	GCA_005237235.1	Poultry feces	New Zealand
32177847	INSDC	QPUY01000103.1	577	1554	-	Chromosome	TKN81334.1	linear amide C-N hydrolase	Enterococcus faecium	TV4	GCA_005237325.1	Poultry feces	New Zealand
32177847	INSDC	QPUX01000100.1	577	1554	-	Chromosome	TKN81385.1	linear amide C-N hydrolase	Enterococcus faecium	TV52	GCA_005237275.1	Poultry feces	New Zealand
32177847	INSDC	QPVA01000101.1	1692	2669	+	Chromosome	TKN87053.1	linear amide C-N hydrolase	Enterococcus faecium	TV48	GCA_005236325.1	Poultry feces	New Zealand
32177847	INSDC	QPVB01000112.1	864	1841	-	Chromosome	TKN87528.1	linear amide C-N hydrolase	Enterococcus faecium	TV47	GCA_005236345.1	Poultry feces	New Zealand
32177847	INSDC	QPVD01000113.1	1690	2667	+	Chromosome	TKN95133.1	linear amide C-N hydrolase	Enterococcus faecium	TV45	GCA_005237355.1	Poultry feces	New Zealand
32177847	INSDC	QPVH01000123.1	1690	2667	+	Chromosome	TKO03674.1	linear amide C-N hydrolase	Enterococcus faecium	TV41	GCA_005237385.1	Poultry feces	New Zealand
32177847	INSDC	QPVF01000121.1	809	1786	-	Chromosome	TKO09860.1	linear amide C-N hydrolase	Enterococcus faecium	TV43	GCA_005237365.1	Poultry feces	New Zealand
32177847	INSDC	QPVQ01000113.1	864	1841	-	Chromosome	TKO30067.1	linear amide C-N hydrolase	Enterococcus faecium	TV20	GCA_005237525.1	Poultry feces	New Zealand
32177847	INSDC	QPVU01000096.1	867	1844	-	Chromosome	TKO40869.1	linear amide C-N hydrolase	Enterococcus faecium	TV162	GCA_005236515.1	Poultry feces	New Zealand
32177847	INSDC	QPVS01000102.1	577	1554	-	Chromosome	TKO40887.1	linear amide C-N hydrolase	Enterococcus faecium	TV18	GCA_005237545.1	Poultry feces	New Zealand
32177847	INSDC	QPVX01000104.1	805	1782	-	Chromosome	TKO50099.1	linear amide C-N hydrolase	Enterococcus faecium	TV14	GCA_005236505.1	Poultry feces	New Zealand
32177847	INSDC	QPWC01000096.1	867	1844	-	Chromosome	TKO59009.1	linear amide C-N hydrolase	Enterococcus faecium	TV138	GCA_005237675.1	Poultry feces	New Zealand
32177847	INSDC	QPWB01000095.1	867	1844	-	Chromosome	TKO60262.1	linear amide C-N hydrolase	Enterococcus faecium	TV139	GCA_005236525.1	Poultry feces	New Zealand
32177847	INSDC	QPWF01000113.1	864	1841	-	Chromosome	TKO67114.1	linear amide C-N hydrolase	Enterococcus faecium	TV12	GCA_005236605.1	Poultry feces	New Zealand
32177847	INSDC	QPWD01000099.1	867	1844	-	Chromosome	TKO69225.1	linear amide C-N hydrolase	Enterococcus faecium	TV137	GCA_005237725.1	Poultry feces	New Zealand
32177847	INSDC	QPWH01000103.1	1692	2669	+	Chromosome	TKO79784.1	linear amide C-N hydrolase	Enterococcus faecium	TV125	GCA_005237715.1	Poultry feces	New Zealand
32177847	INSDC	QPWK01000115.1	1690	2667	+	Chromosome	TKO83304.1	linear amide C-N hydrolase	Enterococcus faecium	TV118	GCA_005237735.1	Poultry feces	New Zealand
32177847	INSDC	QPWN01000104.1	808	1785	-	Chromosome	TKO91972.1	linear amide C-N hydrolase	Enterococcus faecium	TV10	GCA_005236645.1	Poultry feces	New Zealand
32177847	INSDC	QPZS01000102.1	809	1786	-	Chromosome	TKR15516.1	linear amide C-N hydrolase	Enterococcus faecium	2007-11-07	GCA_005238665.1	Poultry feces	New Zealand
32177847	INSDC	QPZT01000103.1	880	1857	-	Chromosome	TKR17249.1	linear amide C-N hydrolase	Enterococcus faecium	07-03-81	GCA_005238985.1	Poultry feces	New Zealand
32177847	INSDC	VFCC01000134.1	1407	2384	+	Chromosome	TNW87909.1	choloylglycine hydrolase family protein	Enterococcus faecium	F782	GCA_006375735.1	Poultry carcass	Portugal
32177847	INSDC	VFCZ01000118.1	1690	2667	+	Chromosome	TNX59298.1	choloylglycine hydrolase family protein	Enterococcus faecium	F915	GCA_006376175.1	Poultry carcass	Portugal
